# Supplementary material for: Underwater wireless communication via TENG-generated Maxwell’s displacement current
Source: Nat Commun. 2022 Jun 9;13:3325. doi: 10.1038/s41467-022-31042-8 (PMC9184604; doi:10.1038/s41467-022-31042-8)
Supplement: Supplementary file 7 — Source Data [file 41467_2022_31042_MOESM7_ESM.xlsx]

## Sheet: Figure 2c
Figure 2c
Time	Current
s	μA
0	-9.61679
0.001	-5.67389
0.002	-2.08801
0.003	0.63537
0.004	1.6906
0.005	1.97178
0.006	7.50384
0.007	13.8953
0.008	6.18638
0.009	-0.34403
0.01	-4.30588
0.011	-7.07981
0.012	-9.07021
0.013	-7.98971
0.014	-3.89201
0.015	-0.52096
0.016	1.64637
0.017	2.1108
0.018	3.41562
0.019	14.0422
0.02	11.3204
0.021	3.67152
0.022	-2.36919
0.023	-5.49065
0.024	-8.10976
0.025	-9.79687
0.026	-6.68173
0.027	-2.90944
0.028	0.18674
0.029	1.79802
0.03	2.06025
0.031	6.10108
0.032	15.0105
0.033	8.03462
0.034	1.32095
0.035	-3.44653
0.036	-6.36263
0.037	-8.55524
0.038	-9.15552
0.039	-4.64394
0.04	-1.28869
0.041	1.17246
0.042	1.7759
0.043	2.47412
0.044	9.85125
0.045	14.5651
0.046	4.78994
0.047	-1.60778
0.048	-5.05781
0.049	-7.6327
0.05	-9.42406
0.051	-7.16827
0.052	-3.44653
0.053	-0.07549
0.054	1.89596
0.055	2.24033
0.056	4.65725
0.057	14.9536
0.058	9.76911
0.059	2.6163
0.06	-2.93788
0.061	-5.90768
0.062	-8.31197
0.063	-9.77475
--	-5.88557
--	-2.25229
--	0.57534
--	1.73167
--	2.03181
--	7.44697
--	14.0627
--	6.37911
--	-0.02178
--	-4.09105
--	-6.89341
--	-8.95016
--	-7.97391
--	-3.92044
--	-0.59994
--	1.56423
--	1.9781
--	3.21658
--	12.7958
--	11.2856
--	3.58622
--	-2.46081
--	-5.51276
--	-8.07501
--	-9.72736
--	-6.64066
--	-2.79886
--	0.33523
--	1.98758
--	2.22453
--	6.05369
--	15.0137
--	8.08832
--	1.47892
--	-3.4339
--	-6.44162
--	-8.67845
--	--

## Sheet: Figure 2d
Figure 2d
Time	Current
s	μA
-2e-06	-9.30717
0.000998	-4.65657
0.002	-1.18759
0.003	1.34623
0.004	1.95283
0.005	2.64473
0.006	9.59534
0.007	13.8653
0.008	4.96687
0.009	-1.83526
0.01	-5.36743
0.011	-8.11608
0.012	-10.0338
0.013	-8.23614
0.014	-4.38171
0.015	-0.95063
0.016	1.25777
0.017	1.7917
0.018	3.88952
0.019	14.3976
0.02	10.8022
0.021	3.29556
0.022	-2.48293
0.023	-5.32952
0.024	-7.88545
0.025	-9.61363
0.026	-6.39107
0.027	-2.78623
0.028	0.06984
0.029	1.32411
0.03	1.4031
0.031	5.75039
0.032	13.9774
0.033	6.97939
0.034	0.12987
0.035	-4.23638
0.036	-6.89341
0.037	-9.00703
0.038	-9.40195
0.039	-4.65341
0.04	-1.06121
0.041	1.49788
0.042	2.06657
0.043	2.91328
0.044	10.4515
0.045	14.261
0.046	4.92264
0.047	-1.75627
0.048	-5.19051
0.049	-7.97075
0.05	-10.0591
0.051	-8.09397
0.052	-4.35011
0.053	-0.96011
0.054	1.05241
0.055	1.49472
0.056	4.0001
0.057	14.4355
0.058	9.89864
0.059	2.76479
0.06	-2.65669
0.061	-5.38323
0.062	-7.86333
0.063	-9.49041
--	-5.87609
--	-2.25545
--	0.52479
--	1.5895
--	1.74115
--	6.53392
--	13.731
--	6.31908
--	-0.43566
--	-4.59655
--	-7.39259
--	-9.42406
--	-9.28505
--	-4.63446
--	-1.10544
--	1.38414
--	2.05077
--	3.22921
--	11.8069
--	12.3819
--	4.65093
--	-1.82578
--	-5.10836
--	-7.87597
--	-9.87585
--	-7.60427
--	-4.02786
--	-0.81794
--	1.00186
--	1.33359
--	4.36975
--	14.4229
--	8.90976
--	1.94019
--	-3.21274
--	-5.89821
--	-8.10345
--	-9.39879

## Sheet: Figure 3b
Figure 3b
Original signal		Underwater signals
		1 m		2 m		3 m
Time	Current	Time	Current	Time	Current	Time	Current
s	μA	s	μA	s	μA	s	μA
0	-9.56976	0.082	-6.75972	0.155	-6.58587	0.237	-6.94621
0.001	-5.04335	0.083	-4.58186	0.156	-3.73474	0.238	-3.41233
0.002	-0.98476	0.084	-1.04481	0.157	-0.30832	0.239	0.10576
0.003	2.74827	0.085	2.50804	0.158	3.02011	0.24	3.39625
0.004	3.57958	0.086	4.29079	0.159	4.3951	0.241	4.31291
0.005	3.72499	0.087	4.33188	0.16	4.39826	0.242	4.7744
0.006	9.99937	0.088	8.00801	0.161	8.62438	0.243	10.2396
0.007	10.4387	0.089	11.466	0.162	10.8275	0.244	10.4229
0.008	3.53533	0.09	6.88589	0.163	5.71003	0.245	4.63532
0.009	-3.71893	0.091	-0.09022	0.164	-0.83935	0.246	-1.12067
0.01	-4.72726	0.092	-2.25544	0.165	-2.49883	0.247	-2.24595
0.011	-5.28674	0.093	-2.54624	0.166	-2.91607	0.248	-2.91607
0.012	-8.77005	0.094	-4.81893	0.167	-5.34364	0.249	-5.86834
0.013	-7.61948	0.095	-6.01691	0.168	-5.55542	0.25	-4.7241
0.014	-3.57985	0.096	-2.46089	0.169	-2.08159	0.251	-1.37039
0.015	0.45346	0.097	1.07615	0.17	1.52816	0.252	2.11609
0.016	3.12441	0.098	3.96522	0.171	4.36033	0.253	4.36981
0.017	2.90315	0.099	4.2086	0.172	4.51521	0.254	4.26866
0.018	5.73216	0.1	5.36549	0.173	6.0767	0.255	6.74997
0.019	11.8927	0.101	11.2416	0.174	11.7568	0.256	11.3428
0.02	7.32841	0.102	9.43673	0.175	9.07323	0.257	7.39479
0.021	-0.9974	0.103	2.69137	0.176	2.19511	0.258	0.4661
0.022	-4.08244	0.104	-2.03101	0.177	-1.77498	0.259	-2.29021
0.023	-4.16778	0.105	-2.74221	0.178	-2.46406	0.26	-2.66319
0.024	-6.11174	0.106	-3.69997	0.179	-3.77583	0.261	-4.42697
0.025	-9.35798	0.107	-6.80713	0.18	-6.92725	0.262	-6.59219
0.026	-4.85686	0.108	-4.27841	0.181	-3.96548	0.263	-2.99825
0.027	-0.98476	0.109	-0.65286	0.182	-0.47585	0.264	0.52299
0.028	2.58706	0.11	2.88735	0.183	2.96953	0.265	3.82613
0.029	3.11809	0.111	4.54366	0.184	4.25602	0.266	4.49308
0.03	3.37097	0.112	4.62584	0.185	4.3951	0.267	5.05572
0.031	9.99621	0.113	8.53588	0.186	9.00685	0.268	10.7232
0.032	9.7465	0.114	11.5356	0.187	10.9634	0.269	10.227
0.033	2.72614	0.115	6.74681	0.188	5.80802	0.27	4.12326
0.034	-4.18042	0.116	-0.30832	0.189	-0.77297	0.271	-1.37039
0.035	-4.91691	0.117	-2.38503	0.19	-2.29969	0.272	-2.44193
0.036	-5.37208	0.118	-2.77698	0.191	-2.6379	0.273	-3.21003
0.037	-8.75425	0.119	-5.18243	0.192	-5.22036	0.274	-6.26346
0.038	-7.06633	0.12	-6.10225	0.193	-5.27726	0.275	-4.79364
0.039	-2.92871	0.121	-2.61894	0.194	-1.82239	0.276	-1.39251
0.04	1.12357	0.122	0.92759	0.195	1.73362	0.277	2.17931
0.041	3.66493	0.123	3.80085	0.196	4.42354	0.278	4.28447
0.042	3.4247	0.124	4.05372	0.197	4.37613	0.279	4.24021
0.043	6.48761	0.125	5.40026	0.198	6.00399	0.28	7.12928
0.044	12.0571	0.126	11.3206	0.199	11.5482	0.281	11.4755
0.045	7.10083	0.127	9.36087	0.2	8.60858	0.282	7.32209
0.046	-1.31349	0.128	2.60287	0.201	1.56293	0.283	0.36179
0.047	-4.28473	0.129	-1.86665	0.202	-2.1448	0.284	-2.16377
0.048	-4.47755	0.13	-2.49883	0.203	-2.66951	0.285	-2.43561
0.049	-6.70915	0.131	-3.49451	0.204	-4.0287	0.286	-4.39537
0.05	-9.70884	0.132	-6.58587	0.205	-7.01259	0.287	-6.31403
0.051	-5.20139	0.133	-3.94968	0.206	-3.8264	0.288	-2.71061
0.052	-1.33245	0.134	-0.39999	0.207	-0.16924	0.289	0.76638
0.053	2.25833	0.135	3.08016	0.208	3.32671	0.29	3.90516
0.054	2.78936	0.136	4.54682	0.209	4.49941	0.291	4.33504
0.055	3.2951	0.137	4.55314	0.21	4.6859	0.292	4.99567
0.056	10.2586	0.138	8.59593	0.211	9.58846	0.293	10.7864
0.057	9.6738	0.139	11.2005	0.212	11.0772	0.294	9.83184
0.058	2.63131	0.14	6.25054	0.213	5.70371	0.295	3.44999
0.059	-3.7537	0.141	-0.76349	0.214	-0.75717	0.296	-1.70544
0.06	-4.40169	0.142	-2.67584	0.215	-2.22383	0.297	-2.59365
0.061	-4.92324	0.143	-3.03934	0.216	-2.69796	0.298	-3.41233
0.062	-8.39706	0.144	-5.47639	0.217	-5.53961	0.299	-6.46575
		0.145	-6.04852

## Sheet: Figure 3c
Figure 3c
Original signal		Underwater signals
		0.1 m3		1.8 m3		6.0 m3
Time	Current	Time	Current	Time	Current	Time	Current
s	μA	s	μA	s	μA	s	μA
0.001	-23.0665	0.078	-21.78	0.151	-19.4209	0.225	-16.1191
0.002	-12.5316	0.079	-19.4937	0.152	-11.6909	0.226	-12.537
0.003	-0.45703	0.08	-7.37738	0.153	-0.47976	0.227	-3.72532
0.004	12.7755	0.081	5.89774	0.154	11.3133	0.228	6.11407
0.005	11.8163	0.082	13.6535	0.155	9.92159	0.229	9.38398
0.006	9.55414	0.083	10.6081	0.156	8.15472	0.23	7.48812
0.007	8.6991	0.084	9.02442	0.157	7.72002	0.231	6.56069
0.008	5.26634	0.085	6.77858	0.158	5.08024	0.232	4.58278
0.009	2.44568	0.086	3.90491	0.159	2.51409	0.233	2.49094
0.01	0.56523	0.087	1.48415	0.16	1.06624	0.234	0.8594
0.011	-0.16045	0.088	0.10354	0.161	0.25643	0.235	0.06414
0.012	-5.88697	0.089	-1.1084	0.162	-2.23961	0.236	-1.56513
0.013	-21.7067	0.09	-13.5183	0.163	-15.1265	0.237	-12.1405
0.014	-18.0594	0.091	-22.8171	0.164	-17.7803	0.238	-15.9892
0.015	-5.91537	0.092	-12.3157	0.165	-7.14055	0.239	-7.52618
0.016	7.66423	0.093	-0.38998	0.166	5.16438	0.24	1.62276
0.017	13.1541	0.094	12.4728	0.167	11.3028	0.241	10.0403
0.018	10.3776	0.095	11.6232	0.168	8.57541	0.242	8.10336
0.019	9.00515	0.096	9.41174	0.169	7.5833	0.243	6.59259
0.02	6.36748	0.097	8.584	0.17	6.46499	0.244	5.61731
0.021	3.4143	0.098	5.19806	0.171	3.7551	0.245	3.31583
0.022	1.10791	0.099	2.39935	0.172	1.64117	0.246	1.39262
0.023	-0.02793	0.1	0.5752	0.173	0.68412	0.247	0.15984
0.024	-2.04405	0.101	-0.15572	0.174	0.01454	0.248	-0.3278
0.025	-16.5323	0.102	-5.72502	0.175	-6.14494	0.249	-6.23416
0.026	-22.7321	0.103	-21.2866	0.176	-18.8495	0.25	-16.2262
0.027	-11.115	0.104	-17.8413	0.177	-12.4446	0.251	-11.1653
0.028	1.47706	0.105	-5.85934	0.178	-1.40877	0.252	-2.48572
0.029	13.8798	0.106	7.52511	0.179	10.5701	0.253	7.36279
0.03	11.6491	0.107	13.0851	0.18	9.74981	0.254	9.04446
0.031	9.5005	0.108	10.2614	0.181	8.0145	0.255	7.24658
0.032	8.29209	0.109	8.862	0.182	7.54824	0.256	6.44675
0.033	4.97923	0.11	6.28506	0.183	4.90496	0.257	4.24098
0.034	2.21535	0.111	3.41139	0.184	2.41593	0.258	2.14686
0.035	0.35384	0.112	1.12494	0.185	0.81383	0.259	0.60191
0.036	-0.31505	0.113	-0.02453	0.186	0.12322	0.26	-0.14322
0.037	-7.78319	0.114	-1.79559	0.187	-1.93812	0.261	-2.4014
0.038	-22.5996	0.115	-15.7454	0.188	-14.3167	0.262	-13.5055
0.039	-16.4913	0.116	-22.3611	0.189	-18.3202	0.263	-15.3056
0.04	-4.5145	0.117	-10.8851	0.19	-7.79611	0.264	-6.56685
0.041	9.07141	0.118	1.47166	0.191	4.32302	0.265	2.95124
0.042	12.6619	0.119	13.6473	0.192	11.6288	0.266	10.1747
0.043	10.1315	0.12	11.3952	0.193	9.0066	0.267	7.88917
0.044	8.96413	0.121	9.27118	0.194	7.73755	0.268	6.60398
0.045	6.08667	0.122	8.13421	0.195	6.96279	0.269	5.24133
0.046	3.18713	0.123	4.86384	0.196	4.07061	0.27	3.13809
0.047	0.98801	0.124	2.12448	0.197	1.7814	0.271	1.27868
0.048	0.05095	0.125	0.32843	0.198	0.68412	0.272	0.17351
0.049	-2.6025	0.126	-0.34938	0.199	0.02155	0.273	-0.46452
0.05	-17.6997	0.127	-7.79594	0.2	-5.53144	0.274	-8.09129
0.051	-21.5048	0.128	-22.3392	0.201	-18.9161	0.275	-16.5156
0.052	-9.84663	0.129	-16.2139	0.202	-13.7137	0.276	-9.99628
0.053	3.02622	0.13	-4.26632	0.203	-2.77247	0.277	-1.3965
0.054	14.1953	0.131	9.1806	0.204	9.79188	0.278	8.27654
0.055	11.239	0.132	12.5041	0.205	9.84095	0.279	8.70038
0.056	9.24494	0.133	9.94275	0.206	8.11266	0.28	7.0301
0.057	7.65476	0.134	8.77454	0.207	7.59382	0.281	6.38978
0.058	4.48703	0.135	5.91961	0.208	5.20645	0.282	3.96526
0.059	1.8115	0.136	3.10216	0.209	2.74546	0.283	1.89848
0.06	0.1456	0.137	0.96252	0.21	1.10831	0.284	0.48114
0.061	-0.63371	0.138	-0.01828	0.211	0.31953	0.285	-0.19335
0.062	-9.7646	0.139	-2.71704	0.212	-1.43681	0.286	-3.11008
0.063	-22.8457	0.14	-17.7476	0.213	-12.8092	0.287	-14.54
		0.141	-21.399	0.214	-18.6006

## Sheet: Figure 3e
Figure 3e
Time	Current	Time	Current	Time	Current	Time	Current
s	μA	s	μA	s	μA	s	μA
0	-6.41202	0.073	-5.67869	0.147	-8.11891	0.22	-7.60052
0.001	-3.08043	0.074	-4.71462	0.148	-4.04135	0.221	-6.81662
0.002	0.21007	0.075	-1.39883	0.149	-0.00804	0.222	-2.90026
0.003	3.18131	0.076	1.96753	0.15	3.08332	0.223	1.21839
0.004	3.62384	0.077	3.56378	0.151	3.34884	0.224	3.46579
0.005	4.0474	0.078	3.71866	0.152	4.28131	0.225	3.52585
0.006	8.59277	0.079	5.60572	0.153	10.9192	0.226	5.5267
0.007	9.79708	0.08	10.306	0.154	10.3597	0.227	11.6715
0.008	5.25486	0.081	7.76462	0.155	3.57959	0.228	8.9057
0.009	-1.41148	0.082	1.35431	0.156	-3.6652	0.229	0.975
0.01	-2.66003	0.083	-2.42929	0.157	-4.38904	0.23	-4.1014
0.011	-2.78331	0.084	-2.56204	0.158	-4.78732	0.231	-4.40485
0.012	-4.92008	0.085	-3.57353	0.159	-7.8123	0.232	-5.46691
0.013	-5.22984	0.086	-6.26662	0.16	-6.72811	0.233	-8.8554
0.014	-1.93935	0.087	-3.58934	0.161	-2.66635	0.234	-5.84622
0.015	1.27845	0.088	-0.27987	0.162	1.50287	0.235	-1.61061
0.016	3.49424	0.089	2.8431	0.163	3.50056	0.236	2.40689
0.017	3.66809	0.09	3.63016	0.164	3.66493	0.237	3.51953
0.018	4.72699	0.091	3.8451	0.165	5.92497	0.238	3.8451
0.019	9.98041	0.092	7.13244	0.166	11.8675	0.239	7.78042
0.02	8.81087	0.093	9.85713	0.167	8.85513	0.24	11.681
0.021	2.93476	0.094	6.004	0.168	0.79799	0.241	7.17353
0.022	-2.38819	0.095	-0.72556	0.169	-4.18359	0.242	-1.47786
0.023	-2.77699	0.096	-2.80227	0.17	-4.41117	0.243	-4.32899
0.024	-3.28589	0.097	-2.80227	0.171	-5.6218	0.244	-4.3037
0.025	-5.67237	0.098	-4.48387	0.172	-9.01976	0.245	-6.49104
0.026	-4.27209	0.099	-5.99478	0.173	-5.75455	0.246	-8.6689
0.027	-0.98792	0.1	-2.61262	0.174	-1.62326	0.247	-4.506
0.028	2.3816	0.101	0.64311	0.175	2.3658	0.248	-0.48533
0.029	3.77556	0.102	3.40574	0.176	3.42786	0.249	2.92844
0.03	3.95257	0.103	3.75976	0.177	3.7882	0.25	3.352
0.031	6.07354	0.104	4.29079	0.178	7.9195	0.251	3.9905
0.032	10.3882	0.105	9.26921	0.179	11.545	0.252	10.2775
0.033	7.51807	0.106	9.46834	0.18	6.92066	0.253	10.758
0.034	0.92127	0.107	4.38878	0.181	-1.5474	0.254	4.53418
0.035	-2.61578	0.108	-1.90142	0.182	-4.2152	0.255	-3.29537
0.036	-2.69164	0.109	-2.81492	0.183	-4.29738	0.256	-4.38904
0.037	-3.83273	0.11	-3.02037	0.184	-6.43099	0.257	-4.64824
0.038	-6.43099	0.111	-5.31203	0.185	-8.48241	0.258	-7.53098
0.039	-3.47238	0.112	-4.98962	0.186	-4.34479	0.259	-7.08845
0.04	-0.18821	0.113	-1.80975	0.187	-0.38102	0.26	-3.07411
0.041	2.97585	0.114	1.50287	0.188	3.00114	0.261	0.99713
0.042	3.64596	0.115	3.46895	0.189	3.39941	0.262	3.40574
0.043	3.90516	0.116	3.61436	0.19	4.02527	0.263	3.56062
0.044	7.72669	0.117	5.04308	0.191	10.2301	0.264	5.39394
0.045	10.0373	0.118	10.1511	0.192	10.5209	0.265	11.6746
0.046	5.98819	0.119	8.33358	0.193	4.34452	0.266	9.42409
0.047	-0.97843	0.12	2.0908	0.194	-3.30802	0.267	1.65144
0.048	-2.73905	0.121	-2.40084	0.195	-4.42698	0.268	-4.09508
0.049	-2.68532	0.122	-2.63158	0.196	-4.69249	0.269	-4.48071
0.05	-4.53445	0.123	-3.30802	0.197	-7.5215	0.27	-5.39421
0.051	-5.66289	0.124	-5.93156	0.198	-7.10426	0.271	-8.61517
0.052	-2.32498	0.125	-3.93387	0.199	-3.13733	0.272	-6.12754
0.053	0.94339	0.126	-0.61809	0.2	1.01293	0.273	-1.99624
0.054	3.51637	0.127	2.66609	0.201	3.45631	0.274	2.06868
0.055	3.66177	0.128	3.69338	0.202	3.63964	0.275	3.50372
0.056	4.35401	0.129	3.83878	0.203	5.42555	0.276	3.81033
0.057	9.59478	0.13	6.51606	0.204	11.7157	0.277	7.19249
0.058	9.21863	0.131	10.1669	0.205	9.39248	0.278	11.7379
0.059	3.74395	0.132	6.7879	0.206	1.63563	0.279	7.59077
0.06	-2.23331	0.133	-0.11235	0.207	-3.91807	0.28	-0.8678
0.061	-2.83388	0.134	-2.87813	0.208	-4.32267	0.281	-4.26577
0.062	-3.11204	0.135	-2.82124	0.209	-5.27726	0.282	-4.29106
0.063	-5.4922	0.136	-4.24996	0.21	-8.59304	0.283	-6.1876
		0.137	-6.38673			0.284	-8.77953

## Sheet: Figure 3f
Figure 3f
Number	Current
	μA
1	11.61
2	11.58
3	11.53
4	11.49
5	11.14
6	10.6
7	9.88
8	9.66

## Sheet: Figure 3i
Figure 3i
Distance	Intensity	Distance	Intensity
m	C m-2	m	C m-2
1	1.8833	0.1	0.74133
2	1.7567	0.20036	0.54683
3	1.6715	0.2839	0.29143
4	1.6085	0.30073	0.31914
5	1.5589	0.31302	0.31112
6	1.5182	0.36159	0.27941
7	1.4835	0.40187	0.25312
8	1.4534	0.42909	0.22968
9	1.4268	0.48318	0.20632
10	1.4029	0.51307	0.19341
20	1.2458	0.55335	0.17992
30	1.1538	0.60695	0.16232
40	1.0885	0.66598	0.14958
50	1.0379	0.74251	0.13308
60	0.99646	0.77729	0.12749
70	0.96145	0.86765	0.11536
80	0.93116	0.92132	0.10735
90	0.90449	1.05569	0.09426
100	0.8806	2.16383	0.04603
200	0.7238	3.02184	0.03302
300	0.63251	4.16177	0.02367
400	0.56815	5.04834	0.01953
500	0.51851	6.09847	0.0164
600	0.47818	7.37129	0.01355
700	0.4443	8.08248	0.0123
800	0.41515	9.13	0.01084
900	0.38961	10.1099	0.00982
1000	0.36691	20.869	0.00475
		30.2605	0.00328
		42.1626	0.00235
		51.1729	0.00194
		60.2597	0.00166
		72.4338	0.00138
		80.2019	0.00123
		93.272	0.00106
		106.198	0.000939267
		201.039	0.000494918
		315.672	0.000316551
		418.597	0.000239693
		517.383	0.000196163
		614.18	0.000168654
		710.635	0.000150496
		807.089	0.000138873
		903.545	0.000132358
		1000	0.000130254

## Sheet: Figure 4a
Figure 4a
Salinity	Current	Y Error
g L-1	μA
0	8.63	0.53
5	14	0.53
10	14.6	0.53
15	14.8	0.53
20	14.9	0.53
25	14.9	0.53
30	14.9	0.53
35	14.9	0.53

## Sheet: Figure 4b
Figure 4b
Time	Current	Time	Current
s	μA	s	μA
0.013	-6.01691	0.013	-5.55542
0.014	-2.46089	0.014	-2.08159
0.015	1.07615	0.015	1.52816
0.016	3.96522	0.016	4.36033
0.017	4.2086	0.017	4.51521
0.018	5.36549	0.018	6.0767
0.019	11.2416	0.019	11.7568
0.02	9.43673	0.02	9.07323
0.021	2.69137	0.021	2.19511
0.022	-2.03101	0.022	-1.77498
0.023	-2.74221	0.023	-2.46406
0.024	-3.69997	0.024	-3.77583
0.025	-6.80713	0.025	-6.92725
0.026	-4.27841	0.026	-3.96548
0.027	-0.65286	0.027	-0.47585
0.028	2.88735	0.028	2.96953
0.029	4.54366	0.029	4.25602
0.03	4.62584	0.03	4.3951
0.031	8.53588	0.031	9.00685
0.032	11.5356	0.032	10.9634
0.033	6.74681	0.033	5.80802
0.034	-0.30832	0.034	-0.77297
0.035	-2.38503	0.035	-2.29969
0.036	-2.77698	0.036	-2.6379
0.037	-5.18243	0.037	-5.22036
0.038	-6.10225	0.038	-6.13726
0.039	-2.61894	0.039	-1.82239
0.04	0.92759	0.04	1.73362
0.041	3.80085	0.041	4.42354
0.042	4.05372	0.042	4.37613
0.043	5.40026	0.043	6.00399
0.044	11.3206	0.044	11.5482
0.045	9.36087	0.045	8.60858
0.046	2.60287	0.046	1.56293
0.047	-1.86665	0.047	-2.1448
0.048	-2.49883	0.048	-2.66951
0.049	-3.49451	0.049	-4.0287
0.05	-6.58587	0.05	-7.01259
0.051	-3.94968	0.051	-3.8264
0.052	-0.39999	0.052	-0.16924
0.053	3.08016	0.053	3.32671
0.054	4.54682	0.054	4.49941
0.055	4.55314	0.055	4.6859
0.056	8.59593	0.056	9.58846
0.057	11.2005	0.057	11.0772
0.058	6.25054	0.058	5.70371
0.059	-0.76349	0.059	-0.75717
0.06	-2.67584	0.06	-2.22383
0.061	-3.03934	0.061	-2.69796
0.062	-5.47639	0.062	-5.53961
0.063	-6.04852

## Sheet: Figure 4c
Figure 4c
Clean water		Turbid water
Time	Current	Time	Current
s	μA	s	μA
0	-9.43986	0.073	-9.24082
0.001	-7.77803	0.074	-7.67693
0.002	-3.88569	0.075	-3.75299
0.003	-0.502	0.076	-0.36931
0.004	1.64005	0.077	1.76011
0.005	2.16135	0.078	2.2119
0.006	3.91164	0.079	3.75683
0.007	14.2775	0.08	13.8415
0.008	10.9002	0.081	10.9096
0.009	3.38718	0.082	3.37139
0.01	-2.47661	0.083	-2.53032
0.011	-5.41798	0.084	-5.57595
0.012	-8.01183	0.085	-8.17927
0.013	-9.64838	0.086	-9.80635
0.014	-6.28365	0.087	-6.44478
0.015	-2.63142	0.088	-2.69461
0.016	0.28784	0.089	0.29416
0.017	1.6906	0.09	1.78222
0.018	1.90544	0.091	2.01286
0.019	6.40438	0.092	6.50548
0.02	14.524	0.093	14.7167
0.021	7.15315	0.094	7.43749
0.022	0.59114	0.095	0.87232
0.023	-3.84462	0.096	-3.65505
0.024	-6.68173	0.097	-6.55535
0.025	-8.75112	0.098	-8.71636
0.026	-8.82694	0.099	-8.83642
0.027	-4.29009	0.1	-4.35959
0.028	-0.8906	0.101	-0.99802
0.029	1.49156	0.102	1.32411
0.03	2.0097	0.103	1.84541
0.031	2.91644	0.104	2.72687
0.032	11.0329	0.105	10.6537
0.033	14.35	0.106	14.37
0.034	4.49612	0.107	4.46453
0.035	-1.87317	0.108	-1.85421
0.036	-5.22842	0.109	-5.20315
0.037	-7.88229	0.11	-7.80331
0.038	-9.71157	0.111	-9.61363
0.039	-7.19671	0.112	-7.07033
0.04	-3.4339	0.113	-3.3012
0.041	-0.15131	0.114	0.00666
0.042	1.7759	0.115	1.94335
0.043	2.06973	0.116	2.2119
0.044	5.16591	0.117	5.11536
0.045	15.1843	0.118	15.1179
0.046	9.18463	0.119	9.31732
0.047	2.26561	0.12	2.37302
0.048	-3.02002	0.121	-3.02634
0.049	-5.93296	0.122	-6.02774
0.05	-8.21402	0.123	-8.34988
0.051	-9.47777	0.124	-9.67681
0.052	-5.33268	0.125	-5.59175
0.053	-1.80682	0.126	-2.01534
0.054	0.83757	0.127	0.68276
0.055	1.72851	0.128	1.6906
0.056	2.06973	0.129	2.03497
0.057	7.97143	0.13	7.81662
0.058	13.4687	0.131	13.6488
0.059	5.7188	0.132	6.04105
0.06	-0.72632	0.133	-0.35983
0.061	-4.59339	0.134	-4.30588
0.062	-7.27569	0.135	-7.0103
0.063	-9.24082	0.136	-9.0323

[truncated: 7 more sheets: Figure 4e, Figure 4f, Figure 5b, Figure 5c, Figure 5d, Figure 6b, Figure 6i]
